# Supplementary material for: Inflammatory Cytokines That Enhance Antigen Responsiveness of Naïve CD8+ T Lymphocytes Modulate Chromatin Accessibility of Genes Impacted by Antigen Stimulation
Source: Int J Mol Sci. 2022 Nov 16;23(22):14122. doi: 10.3390/ijms232214122 (PMC9698886; doi:10.3390/ijms232214122)
Supplement: Supplementary file 1 [file ijms-23-14122-s001.zip]

Archive with 2 entries (2 files):
- Ilangumaran_IJMS-MI_2022_Supplementary Tables.xlsx
- Supplementary Figures_Edited.pdf
